# Supplementary material for: Microbiome in Male Genital Mucosa (Prepuce, Glans, and Coronal Sulcus): A Systematic Review
Source: Microorganisms. 2022 Nov 22;10(12):2312. doi: 10.3390/microorganisms10122312 (PMC9787543; doi:10.3390/microorganisms10122312)
Supplement: Supplementary file 1 [file microorganisms-10-02312-s001.zip]

Archive with 1 entries (1 files):
- microorganisms-1999717-supplementary.pdf
